# Supplementary material for: Assessing the Micro- and Macroscopic Changes of Chemically Altered Human Bone and Teeth
Source: Biomolecules. 2025 Dec 19;16(1):1. doi: 10.3390/biom16010001 (PMC12838960; doi:10.3390/biom16010001)
Supplement: Supplementary file 1 [file biomolecules-16-00001-s001.zip]

Archive with 1 entries (1 files):
- biomolecules-3974573-supplementary.pdf
